# Supplementary material for: Running a clinical trial remotely: Lessons learnt from a decentralised multicentre randomised controlled trial evaluating a digital health intervention for Chronic Kidney Disease
Source: PLOS Digit Health. 2026 Feb 20;5(2):e0001166. doi: 10.1371/journal.pdig.0001166 (PMC12923010; doi:10.1371/journal.pdig.0001166)
Supplement: S1 Data — (XLSX) [file pdig.0001166.s004.xlsx]

## Sheet: Sheet1
Participant ID	Group	Where recevied leaflet about the study	Time between email 1 and consent, days	Time between consent and baseline, days	Time between baseline and randomisation, days	Time between consent and randomisation, days	Time between email 1 and randomisation, days
1		Via a letter in the post from my kidney doctor	1
2		Via a letter in the post from my kidney doctor	0
3	Control	Via a letter in the post from my kidney doctor	0	5	0	5	5
4	Intervention	N/A	1	5	1	6	7
5	Control	Via a letter in the post from my kidney doctor	0	4	4	8	8
6	Intervention	N/A	12	9	0	9	21
7	Intervention	Via a letter in the post from my kidney doctor	0	2	0	2	2
8	Control	Via a letter in the post from my kidney doctor	1	3	2	5	6
9	Intervention	My kidney doctor at hospital during a face-to-face kidney appointment	17	10	2	12	29
10	Intervention	Via a letter in the post from my kidney doctor	0	2	2	4	4
11	Control	Via a letter in the post from my kidney doctor	0	12	0	12	12
12	Intervention	Via a letter in the post from my kidney doctor	10	1	0	1	11
13	Intervention	Via a letter in the post from my kidney doctor	0	1	0	1	1
14		Via a letter in the post from my kidney doctor	12
15	Control	Via a letter in the post from my kidney doctor	0	1	3	4	4
16	Intervention	Via a letter in the post from my kidney doctor	8	0	0	0	8
17	Control	Via a letter in the post from my kidney doctor	1	0	1	1	2
18	Intervention	N/A	0	0	1	1	1
19	Intervention	Via a letter in the post from my kidney doctor	9	16	2	18	27
20	Control	Via a letter in the post from my kidney doctor	5	7	16	23	28
21	Control	Via a letter in the post from my kidney doctor	2	1	0	1	3
22	Control	Via a letter in the post from my kidney doctor	2	0	1	1	3
23	Intervention	Via a letter in the post from my kidney doctor	9	97	0	97	106
24	Intervention	Via a letter in the post from my GP	1	3	0	3	4
25		Via a letter in the post from my GP	2
26	Intervention	N/A	38	5	0	5	43
27	Intervention	Via a letter in the post from my kidney doctor	2	2	1	3	5
28	Intervention	Via a letter in the post from my kidney doctor	2	0	1	1	3
29	Intervention	Via a letter in the post from my kidney doctor	10	3	0	3	13
30	Intervention	My kidney doctor at hospital during a face-to-face kidney appointment	0	1	1	2	2
31	Intervention	Via a letter in the post from my kidney doctor	13	4	3	7	20
32	Intervention	My kidney doctor at hospital during a face-to-face kidney appointment	2	2	16	18	20
33	Intervention	Via a letter in the post from my kidney doctor	2	2	1	3	5
34	Intervention	Via a letter in the post from my kidney doctor	1	12	4	16	17
35		My kidney doctor at hospital during a face-to-face kidney appointment	2
36	Intervention	Via a letter in the post from my kidney doctor	24	0	1	1	25
37	Intervention	Via a letter in the post from my kidney doctor	63	13	3	16	79
38	Control	Via a letter in the post from my kidney doctor	0	5	6	11	11
39	Intervention	Via a letter in the post from my GP	0	1	0	1	1
40	Intervention	My kidney doctor at hospital during a face-to-face kidney appointment	0	1	0	1	1
41	Intervention	Via a letter in the post from my kidney doctor	0	197	0	197	197
42	Control	N/A	0	1	0	1	1
43	Control	N/A	1	0	2	2	3
44	Intervention	Via a letter in the post from my kidney doctor	3	0	0	0	3
45	Intervention	Via a letter in the post from my kidney doctor	3	2	6	8	11
46	Control	My kidney doctor at hospital during a face-to-face kidney appointment	16	0	8	8	24
47	Control	My kidney doctor at hospital during a face-to-face kidney appointment	0	2	6	8	8
48	Intervention	Another healthcare professional at my GP surgery	1	8	4	12	13
49	Control	Via a letter in the post from my kidney doctor	0	14	0	14	14
50	Control	Via a letter in the post from my kidney doctor	0	4	0	4	4
51	Intervention	Via a letter in the post from my kidney doctor	0	4	5	9	9
52	Control	N/A	0	4	5	9	9
53		My kidney doctor at hospital during a face-to-face kidney appointment	0
54	Control	N/A	25	78	0	78	103
55	Intervention	Via a letter in the post from my GP	0	8	1	9	9
56	Intervention	Via a letter in the post from my kidney doctor	4	6	3	9	13
57	Intervention	Via a letter in the post from my kidney doctor	1	3	5	8	9
58	Intervention	My kidney doctor at hospital during a face-to-face kidney appointment	1	8	5	13	14
59	Intervention	Via a letter in the post from my kidney doctor	6	13	2	15	21
60	Intervention	My kidney doctor at hospital during a face-to-face kidney appointment	0	1	5	6	6
61		Via a letter in the post from my kidney doctor	3
62	Intervention	My kidney doctor at hospital during a face-to-face kidney appointment	1	2	3	5	6
63		Via a letter in the post from my kidney doctor	25
64	Control	My kidney doctor at hospital during a face-to-face kidney appointment	43	12	0	12	55
65		Another healthcare professional at my GP surgery	12
66		Via a letter in the post from my kidney doctor	2
67	Intervention	Via a letter in the post from my GP	3	28	1	29	32
68	Intervention	Via a letter in the post from my kidney doctor	6	41	6	47	53
69	Intervention	N/A	0	3	3	6	6
70	Control	Via a letter in the post from my kidney doctor	19	2	3	5	24
71	Intervention	Via a letter in the post from my kidney doctor	3	4	1	5	8
72		My kidney doctor at hospital during a face-to-face kidney appointment	0
73	Control	Via a letter in the post from my kidney doctor	0	14	3	17	17
74	Intervention	Via a letter in the post from my kidney doctor	7	1	5	6	13
75	Intervention	Via a letter in the post from my kidney doctor	3	1	4	5	8
76	Intervention	Via a letter in the post from my kidney doctor	0	5	1	6	6
77	Intervention	Via a letter in the post from my kidney doctor	3	5	1	6	9
78	Intervention	My kidney doctor at hospital during a face-to-face kidney appointment	1	31	1	32	33
79	Control	My kidney doctor at hospital during a face-to-face kidney appointment	1	4	4	8	9
80		N/A	1
81	Intervention	Via a letter in the post from my kidney doctor	3	7	3	10	13
82	Intervention	Via a letter in the post from my kidney doctor	0	6	4	10	10
83	Intervention	Via a letter in the post from my kidney doctor	1	5	4	9	10
84		Via a letter in the post from my kidney doctor	1
85	Control	Via a letter in the post from my kidney doctor	4	13	1	14	18
86	Control	Via a letter in the post from my kidney doctor	6	7	0	7	13
87	Intervention	Via a letter in the post from my kidney doctor	0	5	1	6	6
88	Intervention	Via a letter in the post from my kidney doctor	5	1	1	2	7
89	Control	My kidney doctor at hospital during a face-to-face kidney appointment	0	1	6	7	7
90		Via a letter in the post from my kidney doctor	0
91	Intervention	My kidney doctor at hospital during a face-to-face kidney appointment	8	1	6	7	15
92	Intervention	Via a letter in the post from my kidney doctor	0	0	6	6	6
93	Intervention	Via a letter in the post from my kidney doctor	0	7	0	7	7
94	Control	Via a letter in the post from my kidney doctor	0	7	5	12	12
95	Control	Via a letter in the post from my kidney doctor	1	3	1	4	5
96	Control	Via a letter in the post from my kidney doctor	57	10	6	16	73
97	Intervention	Via a letter in the post from my kidney doctor	1	7	3	10	11
98	Intervention	Via a letter in the post from my kidney doctor	4	1	0	1	5
99	Control	Via a letter in the post from my kidney doctor	6	1	6	7	13
100	Intervention	Via a letter in the post from my kidney doctor	0	0	1	1	1
101		Via a letter in the post from my GP	8
102	Intervention	Via a letter in the post from my kidney doctor	5	2	4	6	11
103	Intervention	My kidney doctor at hospital during a face-to-face kidney appointment	1	0	5	5	6
104	Control	Via a letter in the post from my GP	6	1	4	5	11
105		Via a letter in the post from my kidney doctor	0
106	Intervention	Via a letter in the post from my kidney doctor	1	4	1	5	6
107	Intervention	My kidney doctor at hospital during a face-to-face kidney appointment	0	5	1	6	6
108	Intervention	N/A	1	5	6	11	12
109		Via a letter in the post from my kidney doctor	0
110	Intervention	N/A	0	2	6	8	8
111	Intervention	My kidney doctor at hospital during a face-to-face kidney appointment	5	27	3	30	35
112	Intervention	Via a letter in the post from my kidney doctor	6	7	1	8	14
113	Intervention	Via a letter in the post from my kidney doctor	1	6	1	7	8
114	Control	My kidney doctor at hospital during a face-to-face kidney appointment	1	64	26	90	91
115		My kidney doctor at hospital during a face-to-face kidney appointment	0
116	Intervention	My kidney doctor at hospital during a face-to-face kidney appointment	2	10	1	11	13
117	Intervention	Via a letter in the post from my kidney doctor	5	26	0	26	31
118	Intervention	Via a letter in the post from my GP	0	8	1	9	9
119	Control	My kidney doctor at hospital during a face-to-face kidney appointment	0	2	2	4	4
120	Intervention	My kidney doctor at hospital during a face-to-face kidney appointment	0	2	2	4	4
121	Intervention	My kidney doctor at hospital during a face-to-face kidney appointment	28	2	2	4	32
122		Via a letter in the post from my kidney doctor	4
123	Control	Via a letter in the post from my kidney doctor	24	0	0	0	24
124	Control	My kidney doctor at hospital during a face-to-face kidney appointment	4	6	0	6	10
125	Control	Via a letter in the post from my kidney doctor	0	2	0	2	2
126	Control	My kidney doctor at hospital during a face-to-face kidney appointment	1	0	1	1	2
127	Intervention	N/A	4	3	0	3	7
128	Intervention	Via a letter in the post from my GP	0	0	3	3	3
129		Via a letter in the post from my kidney doctor	0
130		My GP during a face-to-face GP appointment	0
131	Intervention	Via a letter in the post from my kidney doctor	63	4	0	4	67
132	Control	Via a letter in the post from my kidney doctor	0	1	0	1	1
133	Intervention	Via a letter in the post from my GP	1	0	0	0	1
134		My kidney doctor at hospital during a face-to-face kidney appointment	N/A
135		Via a letter in the post from my kidney doctor	1
136	Intervention	Via a letter in the post from my kidney doctor	6	4	4	8	14
137	Intervention	My kidney doctor at hospital during a face-to-face kidney appointment	4	7	0	7	11
138	Control	N/A	0	0	1	1	1
139	Intervention	N/A	0	0	9	9	9
140	Intervention	Via a letter in the post from my GP	0	8	1	9	9
141	Control	Via a letter in the post from my GP	0	1	0	1	1
142		Via a letter in the post from my kidney doctor	1
143	Intervention	Via a letter in the post from my kidney doctor	1	1	0	1	2
144	Intervention	Via a letter in the post from my kidney doctor	3	15	3	18	21
145	Intervention	Via a letter in the post from my GP	3	0	4	4	7
146	Control	Via a letter in the post from my kidney doctor	3	3	1	4	7
147	Control	My kidney doctor at hospital during a face-to-face kidney appointment	2	4	0	4	6
148	Intervention	My kidney doctor at hospital during a face-to-face kidney appointment	0	2	1	3	3
149		N/A	0
150	Control	Via a letter in the post from my kidney doctor	0	3	3	6	6
151		N/A	7
152	Control	Via a letter in the post from my kidney doctor	1	3	1	4	5
153	Intervention	Via a letter in the post from my GP	1	0	2	2	3
154	Intervention	Via a letter in the post from my kidney doctor	1	1	1	2	3
155		My kidney doctor at hospital during a face-to-face kidney appointment	0
156	Control	My kidney doctor at hospital during a face-to-face kidney appointment	0	5	3	8	8
157		Via a letter in the post from my kidney doctor	2
158	Intervention	Via a letter in the post from my kidney doctor	3	1	0	1	4
159	Control	Via a letter in the post from my kidney doctor	0	0	10	10	10
160	Intervention	My kidney doctor at hospital during a face-to-face kidney appointment	0	2	2	4	4
161		My kidney doctor at hospital during a face-to-face kidney appointment	16
162	Intervention	My kidney doctor at hospital during a face-to-face kidney appointment	17	2	10	12	29
163	Control	Another healthcare professional at my GP surgery	0	1	0	1	1
164	Intervention	N/A	31	2	7	9	40
165	Intervention	Via a letter in the post from my kidney doctor	0	2	8	10	10
166		Via a letter in the post from my kidney doctor	6
167	Intervention	Via a letter in the post from my kidney doctor	0	13	8	21	21
168	Intervention	Via a letter in the post from my GP	0	5	15	20	20
169	Intervention	Via a letter in the post from my kidney doctor	0	0	33	33	33
170	Intervention	Via a letter in the post from my kidney doctor	0	1	14	15	15
171	Intervention	Via a letter in the post from my kidney doctor	31	15	3	18	49
172	Intervention	My kidney doctor at hospital during a face-to-face kidney appointment	3	6	13	19	22
173		Via a letter in the post from my kidney doctor	0
174		Via a letter in the post from my kidney doctor	0
175	Intervention	Via a letter in the post from my kidney doctor	3	4	12	16	19
176	Control	Via a letter in the post from my kidney doctor	0	1	9	10	10
177	Intervention	Via a letter in the post from my kidney doctor	3	2	8	10	13
178	Intervention	My kidney doctor at hospital during a face-to-face kidney appointment	15	1	13	14	29
179	Intervention	Via a letter in the post from my GP	13	4	11	15	28
180	Control	N/A	0	2	13	15	15
181		N/A	N/A
182	Intervention	N/A	2	6	8	14	16
183	Control	Via a letter in the post from my GP	6	3	9	12	18
184	Control	Via a letter in the post from my kidney doctor	0	1	12	13	13
185	Control	My kidney doctor at hospital during a face-to-face kidney appointment	3	1	18	19	22
186		Via a letter in the post from my kidney doctor	10
187	Intervention	My kidney doctor at hospital during a face-to-face kidney appointment	0	1	8	9	9
188	Intervention	Via a letter in the post from my kidney doctor	1	2	0	2	3
189	Intervention	Via a letter in the post from my kidney doctor	5	9	0	9	14
190	Control	Via a letter in the post from my GP	1	2	1	3	4
191	Control	Via a letter in the post from my kidney doctor	2	5	1	6	8
192		Via a letter in the post from my kidney doctor	0	0	1	1	1
193	Intervention	Via a letter in the post from my kidney doctor	0	0	3	3	3
194	Intervention	Via a letter in the post from my kidney doctor	0	14	3	17	17
195	Intervention	My kidney doctor at hospital during a face-to-face kidney appointment	0	3	1	4	17
196	Intervention	Via a letter in the post from my kidney doctor	4	6	2	8	12
197	Intervention	Via a letter in the post from my kidney doctor	4	1	0	1	5
198	Control	Via a letter in the post from my kidney doctor	0	2	0	2	2
199	Intervention	Via a letter in the post from my kidney doctor	0	2	0	2	2
200		Via a letter in the post from my kidney doctor	30
201	Control	My kidney doctor at hospital during a face-to-face kidney appointment	10	113	0	113	92
202		Via a letter in the post from my kidney doctor	0
203	Control	My kidney doctor at hospital during a face-to-face kidney appointment	1	28	2	30	31
204	Intervention	My kidney doctor at hospital during a face-to-face kidney appointment	18	1	0	1	19
205		Via a letter in the post from my kidney doctor	47
206	Intervention	Via a letter in the post from my GP	0	2	0	2	2
207		Via a letter in the post from my GP	25
208	Intervention	Via a letter in the post from my kidney doctor	1	13	1	14	15
209		Via a letter in the post from my kidney doctor	6
210	Intervention	Via a letter in the post from my kidney doctor	0	7	1	8	8
211	Intervention	Via a letter in the post from my kidney doctor	100	2	1	3	103
212	Control	Via a letter in the post from my kidney doctor	0	1	0	1	1
213	Intervention	Via a letter in the post from my kidney doctor	0	1	1	2	2
214	Control	Via a letter in the post from my kidney doctor	4	6	0	6	10
215	Control	Via a letter in the post from my GP	0	1	1	2	2
216		My kidney doctor at hospital during a face-to-face kidney appointment	2
217	Control	Via a letter in the post from my kidney doctor	0	1	1	2	2
218	Intervention	Via a letter in the post from my GP	0	4	0	4	4
219	Control	Via a letter in the post from my kidney doctor	4	1	1	2	6
220	Intervention	Via a letter in the post from my kidney doctor	1	4	2	6	7
221	Control	Via a letter in the post from my kidney doctor	0	5	1	6	6
222	Intervention	Via a letter in the post from my kidney doctor	0	1	1	2	2
223	Control	N/A	1	8	2	10	11
224	Control	My kidney doctor at hospital during a face-to-face kidney appointment	0	5	0	5	5
225		Via a letter in the post from my kidney doctor	2
226	Intervention	Via a letter in the post from my kidney doctor	1	4	0	4	5
227	Intervention	My kidney doctor at hospital during a face-to-face kidney appointment	0	3	2	5	5
228		Via a letter in the post from my kidney doctor	0
229	Control	Via a letter in the post from my GP	52	12	0	12	64
230		N/A	4
231	Intervention	Via a letter in the post from my kidney doctor	4	2	0	2	6
232	Intervention	Via a letter in the post from my kidney doctor	0	0	0	0	0
233	Intervention	Via a letter in the post from my kidney doctor	4	21	0	21	25
234	Intervention	Via a letter in the post from my kidney doctor	0	4	3	7	7
235		Via a letter in the post from my kidney doctor	0
236	Intervention	My kidney doctor at hospital during a face-to-face kidney appointment	1	4	2	6	7
237	Intervention	Via a letter in the post from my kidney doctor	24	14	1	15	39
238	Intervention	Via a letter in the post from my kidney doctor	0	3	0	3	3
239	Intervention	Via a letter in the post from my kidney doctor	2	35	2	37	39
240	Intervention	Via a letter in the post from my kidney doctor	13	10	1	11	24
241		My kidney doctor at hospital during a face-to-face kidney appointment	3
242	Intervention	Via a letter in the post from my kidney doctor	0	1	0	1	1
243	Intervention	Via a letter in the post from my kidney doctor	0	21	1	22	22
244	Intervention	Via a letter in the post from my kidney doctor	8	0	0	0	8
245	Control	Via a letter in the post from my kidney doctor	0	3	0	3	3
246	Intervention	Via a letter in the post from my kidney doctor	6	5	0	5	11
247	Intervention	Via a letter in the post from my kidney doctor	5	10	1	11	16
248	Control	My kidney doctor at hospital during a face-to-face kidney appointment	7	49	0	49	56
249		Via a letter in the post from my kidney doctor	12
250		Via a letter in the post from my kidney doctor	22
251	Intervention	Via a letter in the post from my kidney doctor	2	2	3	5	7
252	Control	My kidney doctor at hospital during a face-to-face kidney appointment	0	1	0	1	1
253		Via a letter in the post from my kidney doctor	0
254	Intervention	Via a letter in the post from my kidney doctor	0	0	0	0	0
255	Control	My kidney doctor at hospital during a face-to-face kidney appointment	0	0	0	0	0
256	Control	N/A	1	4	1	5	6
257		Via a letter in the post from my kidney doctor	3
258	Intervention	Via a letter in the post from my kidney doctor	2	1	3	4	6
259	Control	Via a letter in the post from my kidney doctor	1	4	0	4	5
260	Intervention	My kidney doctor at hospital during a face-to-face kidney appointment	0	0	0	0	0
261		Via a letter in the post from my GP	1
262		Via a letter in the post from my kidney doctor	4
263	Intervention	Via a letter in the post from my kidney doctor	0	0	3	3	3
264	Control	Via a letter in the post from my kidney doctor	21	10	1	11	32
265		My kidney doctor at hospital during a face-to-face kidney appointment	2
266	Intervention	My kidney doctor at hospital during a face-to-face kidney appointment	5	5	1	6	11
267		My kidney doctor at hospital during a face-to-face kidney appointment	N/A
268		Via a letter in the post from my GP	0
269	Intervention	Via a letter in the post from my GP	4	5	1	6	10
270	Intervention	Via a letter in the post from my GP	0	13	1	14	14
271	Intervention	Via a letter in the post from my kidney doctor	1	6	0	6	7
272		Via a letter in the post from my kidney doctor	0
273	Intervention	Via a letter in the post from my kidney doctor	0	1	0	1	1
274	Intervention	My kidney doctor at hospital during a face-to-face kidney appointment	1	1	0	1	2
275	Control	Via a letter in the post from my kidney doctor	0	4	1	5	5
276		Via a letter in the post from my GP	5
277	Intervention	Via a letter in the post from my kidney doctor	3	4	1	5	8
278	Intervention	My kidney doctor at hospital during a face-to-face kidney appointment	0	0	0	0	0
279	Intervention	Via a letter in the post from my GP	0	1	1	2	2
280	Intervention	My kidney doctor at hospital during a face-to-face kidney appointment	0	15	6	21	21
281	Control	Via a letter in the post from my GP	6	9	7	16	22
282	Control	Via a letter in the post from my kidney doctor	70	2	1	3	73
283	Intervention	Via a letter in the post from my kidney doctor	5	3	1	4	9
284	Control	Via a letter in the post from my kidney doctor	0	2	1	3	3
285	Intervention	Via a letter in the post from my kidney doctor	0	8	7	15	15
286	Intervention	My kidney doctor at hospital during a face-to-face kidney appointment	1	6	0	6	7
287	Intervention	Via a letter in the post from my kidney doctor	6	3	0	3	9
288	Intervention	Via a letter in the post from my kidney doctor	1	2	1	3	4
289	Intervention	Via a letter in the post from my GP	0	1	0	1	1
290	Intervention	Via a letter in the post from my kidney doctor	0	43	0	43	43
291	Control	Via a letter in the post from my kidney doctor	0	1	1	2	2
292		Via a letter in the post from my kidney doctor	0
293	Intervention	Via a letter in the post from my GP	27	7	5	12	39
294	Intervention	Via a letter in the post from my kidney doctor	0	7	4	11	11
295		Another healthcare professional at my GP surgery	0
296		Via a letter in the post from my kidney doctor	9
297	Control	Via a letter in the post from my kidney doctor	0	1	7	8	8
298		Via a letter in the post from my kidney doctor	1
299	Control	Via a letter in the post from my kidney doctor	7	0	7	7	14
300	Intervention	Via a letter in the post from my GP	0	9	1	10	10
301	Intervention	My kidney doctor at hospital during a face-to-face kidney appointment	1	79	1	80	81
302	Intervention	Via a letter in the post from my kidney doctor	1	8	1	9	10
303		Via a letter in the post from my kidney doctor	3
304	Control	Via a letter in the post from my kidney doctor	4	8	2	10	14
305		Via a letter in the post from my kidney doctor	7
306	Intervention	Via a letter in the post from my kidney doctor	N/A	5	0	5
307	Intervention	Via a letter in the post from my kidney doctor	0	4	2	6	6
308	Intervention	Via a letter in the post from my kidney doctor	9	8	8	16	25
309	Intervention	Via a letter in the post from my kidney doctor	0	4	1	5	5
310	Control	My kidney doctor at hospital during a face-to-face kidney appointment	1	1	1	2	3
311	Control	Via a letter in the post from my GP	1	15	0	15	16
312		Via a letter in the post from my kidney doctor	0
313	Intervention	Via a letter in the post from my kidney doctor	17	2	0	2	19
314	Control	Via a letter in the post from my kidney doctor	0	1	0	1	1
315		My kidney doctor at hospital during a face-to-face kidney appointment	17
316	Intervention	Via a letter in the post from my kidney doctor	0	0	1	1	1
317	Intervention	My kidney doctor at hospital during a face-to-face kidney appointment	6	3	5	8	14
318		Via a letter in the post from my kidney doctor	N/A
319	Intervention	My kidney doctor at hospital during a face-to-face kidney appointment	8	6	1	7	15
320		Via a letter in the post from my kidney doctor	0
321	Intervention	Via a letter in the post from my kidney doctor	1	12	0	12	13
322		N/A	28
323	Intervention	Via a letter in the post from my kidney doctor	1	20	0	20	21
324	Intervention	Via a letter in the post from my kidney doctor	7	13	1	14	21
325	Control	Via a letter in the post from my kidney doctor	0	0	1	1	1
326	Intervention	Via a letter in the post from my kidney doctor	0	0	0	0	0
327	Intervention	My kidney doctor at hospital during a face-to-face kidney appointment	N/A	3	1	4
328		Via a letter in the post from my GP	4
329	Intervention	Via a letter in the post from my kidney doctor	0	1	1	2	2
330		Via a letter in the post from my kidney doctor	1
331		My kidney doctor at hospital during a face-to-face kidney appointment	0
332	Control	Via a letter in the post from my kidney doctor	1	0	1	1	2
333	Intervention	Via a letter in the post from my GP	0	3	1	4	4
334	Control	Via a letter in the post from my kidney doctor	0	3	1	4	4
335		Via a letter in the post from my kidney doctor	0
336	Control	Via a letter in the post from my kidney doctor	0	3	0	3	3
337		Via a letter in the post from my GP	0
338	Control	Via a letter in the post from my kidney doctor	0	0	0	0	0
339		Via a letter in the post from my kidney doctor	0
340	Intervention	Via a letter in the post from my kidney doctor	0	1	0	1	1
341	Intervention	Via a letter in the post from my kidney doctor	1	2	0	2	3
342	Control	My kidney doctor at hospital during a face-to-face kidney appointment	5	2	1	3	8
343	Intervention	Via a letter in the post from my kidney doctor	0	1	0	1	1
344	Control	My GP during a face-to-face GP appointment	12	14	4	18	30
345	Intervention	Via a letter in the post from my GP	4	4	3	7	11
346		Via a letter in the post from my kidney doctor	1
347	Control	Another healthcare professional at my GP surgery	1	0	0	0	1
348	Intervention	Via a letter in the post from my kidney doctor	0	0	1	1	1
349	Control	My kidney doctor at hospital during a face-to-face kidney appointment	0	1	0	1	1
350	Intervention	Via a letter in the post from my kidney doctor	1	0	0	0	1
351	Intervention	Via a letter in the post from my kidney doctor	1	0	0	0	1
352		Via a letter in the post from my kidney doctor	0
353	Intervention	Via a letter in the post from my kidney doctor	0	3	1	4	4
354	Intervention	My kidney doctor at hospital during a face-to-face kidney appointment	1	6	3	9	10
355	Intervention	Via a letter in the post from my kidney doctor	9	1	1	2	11
356	Intervention	Via a letter in the post from my kidney doctor	6	12	2	14	20
357	Control	Via a letter in the post from my kidney doctor	0	0	1	1	1
358	Intervention	N/A	0	2	0	2	2
359	Control	Via a letter in the post from my kidney doctor	0	3	4	7	7
360	Control	Via a letter in the post from my kidney doctor	1	0	0	0	1
361	Intervention	Via a letter in the post from my kidney doctor	1	0	0	0	1
362	Intervention	N/A	0	0	5	5	5
363	Control	Via a letter in the post from my kidney doctor	5	6	0	6	11
364	Intervention	My kidney doctor at hospital during a face-to-face kidney appointment	5	2	2	4	9
365	Intervention	N/A	0	0	4	4	4
366	Intervention	Via a letter in the post from my kidney doctor	7	4	3	7	14
367	Intervention	Via a letter in the post from my kidney doctor	0	1	2	3	3
368	Control	My kidney doctor at hospital during a face-to-face kidney appointment	0	3	0	3	3
369		My kidney doctor at hospital during a face-to-face kidney appointment	14
370	Control	Via a letter in the post from my kidney doctor	20	15	1	16	36
371	Intervention	Via a letter in the post from my kidney doctor	14	9	0	9	23
372	Intervention	Via a letter in the post from my kidney doctor	0	7	1	8	8
373	Control	Via a letter in the post from my kidney doctor	0	10	2	12	12
374	Intervention	Via a letter in the post from my kidney doctor	0	7	1	8	8
375	Control	My kidney doctor at hospital during a face-to-face kidney appointment	5	6	0	6	11
376	Intervention	Via a letter in the post from my kidney doctor	2	7	1	8	10
377	Intervention	Via a letter in the post from my kidney doctor	0	8	0	8	8
378	Control	Via a letter in the post from my kidney doctor	3	4	0	4	7
379		Via a letter in the post from my kidney doctor	6
380	Intervention	Via a letter in the post from my kidney doctor	0	1	1	2	2
381		My kidney doctor at hospital during a face-to-face kidney appointment	45
382	Intervention	Via a letter in the post from my kidney doctor	1	0	3	3	4
383	Intervention	Via a letter in the post from my kidney doctor	50	0	1	1	51
384	Intervention	Via a letter in the post from my kidney doctor	1	8	0	8	9
385		Via a letter in the post from my kidney doctor	7
386	Intervention	Via a letter in the post from my kidney doctor	5	2	1	3	8
387		Via a letter in the post from my kidney doctor	59
388	Control	Via a letter in the post from my GP	18	3	1	4	22
389	Intervention	Via a letter in the post from my kidney doctor	6	1	1	2	8
390		Via a letter in the post from my kidney doctor	27
391	Control	My kidney doctor at hospital during a face-to-face kidney appointment	0	0	1	1	1
392	Intervention	My kidney doctor at hospital during a face-to-face kidney appointment	1	25	1	26	27
393		Via a letter in the post from my kidney doctor	0
394	Intervention	Via a letter in the post from my kidney doctor	0	3	1	4	4
395	Intervention	Via a letter in the post from my kidney doctor	0	1	0	1	1
396	Intervention	My kidney doctor at hospital during a face-to-face kidney appointment	1	0	1	1	2
397	Control	My kidney doctor at hospital during a face-to-face kidney appointment	4	0	1	1	5
398	Intervention	Via a letter in the post from my kidney doctor	6	2	1	3	9
399	Intervention	Another healthcare professional at my GP surgery	1	135	3	138	139
400	Intervention	N/A	5	16	0	16	21
401	Control	N/A	1	1	3	4	5
402		Via a letter in the post from my kidney doctor	78
403	Intervention	Via a letter in the post from my GP	3	0	0	0	3
404	Control	Via a letter in the post from my kidney doctor	5	9	0	9	14
405	Intervention	My kidney doctor at hospital during a face-to-face kidney appointment	0	1	1	2	2
406	Control	My kidney doctor at hospital during a face-to-face kidney appointment	0	13	0	13	13
407	Control	Via a letter in the post from my kidney doctor	8	3	1	4	12
408	Intervention	Via a letter in the post from my kidney doctor	1	140	4	144	145
409	Intervention	N/A	3	3	1	4	7
410	Control	My kidney doctor at hospital during a face-to-face kidney appointment	5	4	1	5	10
411	Intervention	My kidney doctor at hospital during a face-to-face kidney appointment	6	23	1	24	30
412	Intervention	Via a letter in the post from my GP	0	1	1	2	2
413	Intervention	My kidney doctor at hospital during a face-to-face kidney appointment	0	2	0	2	2
414	Control	N/A	0	1	1	2	2
415	Intervention	N/A	3	4	1	5	8
416	Intervention	Via a letter in the post from my GP	0	1	3	4	4
417	Control	Via a letter in the post from my kidney doctor	3	5	1	6	9
418		My kidney doctor at hospital during a face-to-face kidney appointment	N/A
419	Intervention	Via a letter in the post from my kidney doctor	0	4	0	4	4
420		My kidney doctor at hospital during a face-to-face kidney appointment	47
421	Intervention	Via a letter in the post from my kidney doctor	2	2	3	5	7
422	Intervention	Via a letter in the post from my kidney doctor	8	91	0	91	99
423	Intervention	Via a letter in the post from my kidney doctor	0	1	1	2	2
424	Control	My kidney doctor at hospital during a face-to-face kidney appointment	0	0	1	1	1
425	Control	Via a letter in the post from my kidney doctor	1	30	2	32	33
426	Control	Via a letter in the post from my kidney doctor	9	8	3	11	20
427		Via a letter in the post from my kidney doctor	23
428	Intervention	Via a letter in the post from my GP	8	2	5	7	15
429	Intervention	Via a letter in the post from my kidney doctor	0	2	5	7	7
430	Intervention	Via a letter in the post from my kidney doctor	0	1	5	6	6
431	Control	My kidney doctor at hospital during a face-to-face kidney appointment	1	13	0	13	14
432	Control	Via a letter in the post from my kidney doctor	3	3	2	5	8
433	Intervention	My kidney doctor at hospital during a face-to-face kidney appointment	0	2	2	4	4
434	Intervention	Via a letter in the post from my kidney doctor	0	9	0	9	9
435	Control	Via a letter in the post from my kidney doctor	1	4	2	6	7
436	Intervention	Via a letter in the post from my kidney doctor	1	1	0	1	2
437		N/A	N/A
438	Intervention	Via a letter in the post from my GP	1	0	4	4	5
439	Intervention	My kidney doctor at hospital during a face-to-face kidney appointment	1	0	4	4	5
440		My kidney doctor at hospital during a face-to-face kidney appointment	11
441	Intervention	Via a letter in the post from my kidney doctor	1	8	2	10	11
442	Control	Via a letter in the post from my kidney doctor	20	57	6	63	83
443		Via a letter in the post from my kidney doctor	0
444	Control	My kidney doctor at hospital during a face-to-face kidney appointment	3	39	16	55	58
445	Intervention	Via a letter in the post from my kidney doctor	3	2	9	11	14
446	Intervention	Via a letter in the post from my kidney doctor	3	1	1	2	5
447		Via a letter in the post from my kidney doctor	0
448	Intervention	Via a letter in the post from my kidney doctor	4	1	0	1	5
449	Intervention	My kidney doctor at hospital during a face-to-face kidney appointment	0	1	6	7	7
450	Control	Via a letter in the post from my kidney doctor	8	0	15	15	23
451		Via a letter in the post from my kidney doctor	2
452		Via a letter in the post from my kidney doctor	1
453		Via a letter in the post from my kidney doctor	1
454	Intervention	Via a letter in the post from my kidney doctor	0	25	22	47	47
455		My kidney doctor at hospital during a face-to-face kidney appointment	4
456	Intervention	Via a letter in the post from my GP	0	2	7	9	9
457		Via a letter in the post from my GP	14
458	Control	Via a letter in the post from my kidney doctor	21	1	14	15	36
459		My kidney doctor at hospital during a face-to-face kidney appointment	1
460	Control	My kidney doctor at hospital during a face-to-face kidney appointment	1	14	7	21	22
461	Intervention	Via a letter in the post from my kidney doctor	10	3	37	40	50
462	Control	Via a letter in the post from my kidney doctor	0	6	7	13	13
463		Via a letter in the post from my kidney doctor	0
464	Control	My kidney doctor at hospital during a face-to-face kidney appointment	5	14	21	35	40
465	Control	Via a letter in the post from my kidney doctor	6	9	26	35	41
466	Intervention	Via a letter in the post from my kidney doctor	1	1	26	27	28
467	Intervention	Via a letter in the post from my kidney doctor	13	4	19	23	36
468	Intervention	Via a letter in the post from my kidney doctor	0	2	20	22	22
469	Control	Another healthcare professional at my GP surgery	1	0	21	21	22
470	Control	Via a letter in the post from my kidney doctor	2	8	15	23	25
471	Intervention	Via a letter in the post from my kidney doctor	63	1	16	17	80
472	Intervention	Via a letter in the post from my kidney doctor	0	0	17	17	17
473		N/A	0
474	Intervention	N/A	0	1	16	17	17
475	Intervention	Another healthcare professional at my GP surgery	0	2	15	17	17
476	Control	Via a letter in the post from my GP	0	1	16	17	17
477	Intervention	Via a letter in the post from my kidney doctor	0	4	14	18	18
478		Via a letter in the post from my kidney doctor	0
479	Intervention	Via a letter in the post from my kidney doctor	1	0	16	16	17
480		Via a letter in the post from my kidney doctor	4
481	Intervention	Via a letter in the post from my kidney doctor	5	2	11	13	18
482	Intervention	Via a letter in the post from my kidney doctor	1	0	12	12	13
483	Control	Via a letter in the post from my kidney doctor	42	3	9	12	54
484		Via a letter in the post from my kidney doctor	2
485	Intervention	Via a letter in the post from my kidney doctor	0	1	9	10	10
486	Control	N/A	0	4	3	7	7
487	Intervention	My kidney doctor at hospital during a face-to-face kidney appointment	1	2	4	6	7
488		Via a letter in the post from my kidney doctor	8
489		Via a letter in the post from my kidney doctor	7
490		N/A	N/A
491	Intervention	Via a letter in the post from my kidney doctor	5	3	1	4	9
492		Via a letter in the post from my kidney doctor	4
493	Control	Via a letter in the post from my GP	0	6	1	7	7
494	Intervention	Via a letter in the post from my kidney doctor	6	1	1	2	8
495		My kidney doctor at hospital during a face-to-face kidney appointment	54
496	Intervention	Via a letter in the post from my kidney doctor	0	2	1	3	3
497	Intervention	My kidney doctor at hospital during a face-to-face kidney appointment	1	4	2	6	7
498	Intervention	My kidney doctor at hospital during a face-to-face kidney appointment	0	1	0	1	1
499	Control	My kidney doctor at hospital during a face-to-face kidney appointment	0	4	1	5	5
500	Control	My kidney doctor at hospital during a face-to-face kidney appointment	7	6	0	6	13
501	Intervention	Via a letter in the post from my kidney doctor	0	3	1	4	4
502	Intervention	N/A	0	3	0	3	3
503	Control	Via a letter in the post from my kidney doctor	5	7	0	7	12
504		Via a letter in the post from my kidney doctor	15
505	Intervention	Via a letter in the post from my kidney doctor	0	4	0	4	4
506	Control	Via a letter in the post from my kidney doctor	1	5	1	6	7
507	Intervention	Via a letter in the post from my kidney doctor	0	7	1	8	8
508		Via a letter in the post from my kidney doctor	1
509	Intervention	My kidney doctor at hospital during a face-to-face kidney appointment	4	2	1	3	7
510	Intervention	Via a letter in the post from my kidney doctor	0	1	1	2	2
511		Via a letter in the post from my GP	0
512	Intervention	Via a letter in the post from my kidney doctor	1	2	3	5	6
513	Intervention	Via a letter in the post from my kidney doctor	1	0	1	1	2
514	Intervention	Via a letter in the post from my kidney doctor	0	8	0	8	8
515	Control	Via a letter in the post from my GP	0	4	0	4	4
516		My kidney doctor at hospital during a face-to-face kidney appointment	2
517		My kidney doctor at hospital during a face-to-face kidney appointment	7
518	Intervention	Via a letter in the post from my kidney doctor	0	27	0	27	27
519	Intervention	Via a letter in the post from my kidney doctor	6	1	0	1	7
520	Control	Via a letter in the post from my kidney doctor	1	3	1	4	5
521	Intervention	Via a letter in the post from my kidney doctor	6	1	3	4	10
522	Control	Via a letter in the post from my kidney doctor	3	5	1	6	9
523	Intervention	My kidney doctor at hospital during a face-to-face kidney appointment	7	23	1	24	31
524	Control	Via a letter in the post from my kidney doctor	38	5	2	7	45
525	Intervention	Via a letter in the post from my kidney doctor	7	2	0	2	9
526	Intervention	My kidney doctor at hospital during a face-to-face kidney appointment	9	0	1	1	10
527	Intervention	Via a letter in the post from my kidney doctor	0	3	1	4	4
528	Intervention	Via a letter in the post from my kidney doctor	14	11	3	14	28
529	Intervention	Via a letter in the post from my kidney doctor	N/A	6	1	7
530	Intervention	N/A	4	6	0	6	10
531	Intervention	Via a letter in the post from my GP	7	0	1	1	8
532	Intervention	My kidney doctor at hospital during a face-to-face kidney appointment	7	0	1	1	8
533	Control	Via a letter in the post from my kidney doctor	6	1	1	2	8

## Sheet: Sheet2
	Flyer Method
Site assigned number	In person	In post after remote appt	Post	Email/Other	Total	Email 1s	Consents	Randomised
1	12	66	28	18	124		30	28
2	5	6	637	60	708		56	42
3	4	5	88	0	97		8	6
4	20	67	13	3	103		20	19
5	91	6	0	1	98		11	10
6	0	0	424	0	424		40	33
7	67	0	0	0	67		13	12
8	0	43	85	2	130		22	19
9	140	0	446	0	586		16	12
10	3	0	141	0	144		12	7
11	11	8	0	24	43		16	13
12	10	24	19	0	53		4	3
13	5	20	0	0	25		7	6
14	60	50	330	0	440		4	4
15	9	0	199	0	208		15	11
16	89	40	175	5	309		30	23
17	31	0	76	0	107		7	6
18	0	107	842	138	1087		52	39
19	3	0	423	0	426		44	32
20	59	52	54	0	165		15	13
21	8	31	37	14	90		12	11
22	74	0	294	0	368		23	16
23	132	68	28	2	230		19	16
24	14	0	30	9	53		5	1
25	1	0	419	0	420		43	35
26	23	0	228	0	251		7	6
TOTAL	871	593	5016	276	6756	875	531	423
